# Supplementary material for: The initial deficiency of protein processing and flavonoids biosynthesis were the main mechanisms for the male sterility induced by SX-1 in Brassica napus
Source: BMC Genomics. 2018 Nov 7;19:806. doi: 10.1186/s12864-018-5203-y (PMC6223035; doi:10.1186/s12864-018-5203-y)
Supplement: Supplementary file 8 — DE-miRNA analysis at different stage. Inf indicate the miRNA only detected in CHA treated materials, #NAME? indicate the miRNA only detected in control. (XLSX 13 kb) [file 12864_2018_5203_MOESM8_ESM.xlsx]

## Sheet: Sheet1
Additional file 8. DE-miRNA analysis at different stage.
Stage	id	baseMean（CK）	baseMean（CHA）	log2FoldChange	p-value	FDR
YB	hvu-miR156b	0	528.153	Inf	2.6179e-06	0.000575938
	Samples_miRNA_63	0	240.846	Inf	0.000316822	0.0348504
	mtr-miR169i	28.6924	0	#NAME?	0.0432713	1
	bra-miR395a-5p	0	64.0186	Inf	0.00542879	0.373798
	bra-miR168a-5p	703.762	0	#NAME?	8.18552e-07	0.000360163
	Samples_miRNA_465	0	30.867	Inf	0.0251508	1
	Samples_miRNA_500	0	60.8605	Inf	0.00594678	0.373798
	ata-miR164c-5p	0	86.4932	Inf	0.00293289	0.258094
	ata-miR394-5p	497.682	0	#NAME?	5.72345e-06	0.000839439
SA	ath-miR845a	21.0962	3162.17	7.22779	5.52933e-06	0.000626197
	stu-miR166a-5p	0	1581.05	Inf	1.75935e-07	3.98492e-05
	bra-miR5654b	87.0565	0	#NAME?	0.00676806	0.306593
	aly-miR158a-3p	518.847	0	#NAME?	0.000106691	0.00805515
	Samples_miRNA_258	0	39.1352	Inf	0.0315301	0.840185
	Samples_miRNA_349	0	31.4734	Inf	0.0470341	0.89573
	Samples_miRNA_465	0	47.3015	Inf	0.0170705	0.600021
	Samples_miRNA_470	33.3871	0	#NAME?	0.043908	0.89573
	mtr-miR169i	0	41.0151	Inf	0.0211928	0.600021
	Samples_miRNA_520	0	471.609	Inf	0.000144805	0.00819956
	Samples_miRNA_569	0	120.683	Inf	0.00304193	0.153111
	Samples_miRNA_615	0	30.9444	Inf	0.0474559	0.89573
	Samples_miRNA_650	0	49.7406	Inf	0.0199677	0.600021
MA	hvu-miR156b	912.688	0	#NAME?	4.3622e-05	0.00578719
	Samples_miRNA_7	0	15.6684	Inf	0.0401432	0.591741
	Samples_miRNA_28	34.7855	0	#NAME?	0.00770058	0.160392
	Samples_miRNA_63	396.307	0	#NAME?	0.000441557	0.0251057
	stu-miR166a-5p	0	537.693	Inf	0.000184005	0.0146468
	bra-miR9556-5p	0	47.5092	Inf	0.00500396	0.142256
	bra-miR5654b	99.6357	0	#NAME?	0.00183356	0.0729759
	Samples_miRNA_117	0	30.0189	Inf	0.00998732	0.189283
	aly-miR158a-3p	0	6057.76	Inf	2.81998e-07	5.61177e-05
	Samples_miRNA_147	18.6522	0	#NAME?	0.0260133	0.398203
	Samples_miRNA_157	0	24.4579	Inf	0.01595	0.276004
	bra-miR158-5p	143.445	2696.1	4.2323	0.0439406	0.603046
	Samples_miRNA_198	84.8165	0	#NAME?	0.00232102	0.0769807
	Samples_miRNA_201	0	363.709	Inf	0.000350918	0.0232775
	sly-miR168a-3p	0	13.8445	Inf	0.0493195	0.644261
	Samples_miRNA_296	0	40.6966	Inf	0.00608496	0.14246
	bra-miR9556-5p	0	41.3947	Inf	0.00593987	0.14246
	bra-miR5654b	0	168.116	Inf	0.0010497	0.0522226
	Samples_miRNA_480	0	20.5184	Inf	0.0209866	0.348027
	Samples_miRNA_500	0	114.548	Inf	0.0016483	0.0728915
	Samples_miRNA_534	64.2487	0	#NAME?	0.00320686	0.0981794
	Samples_miRNA_567	0	18.7071	Inf	0.0254998	0.398203
	Samples_miRNA_569	0	33.8023	Inf	0.00805989	0.160392
LA	Samples_miRNA_27	50.0601	0	#NAME?	0.043656	0.957067
	bra-miR5654b	250.724	0	#NAME?	0.000707973	0.0896765
	bra-miR164c-5p	50.6932	0	#NAME?	0.0426019	0.957067
	Samples_miRNA_201	0	117.062	Inf	0.0103566	0.655921
	Samples_miRNA_225	0	307.304	Inf	0.000506196	0.0896765
	Samples_miRNA_520	0	175.109	Inf	0.00391039	0.29719
