# Supplementary material for: The initial deficiency of protein processing and flavonoids biosynthesis were the main mechanisms for the male sterility induced by SX-1 in Brassica napus
Source: BMC Genomics. 2018 Nov 7;19:806. doi: 10.1186/s12864-018-5203-y (PMC6223035; doi:10.1186/s12864-018-5203-y)
Supplement: Supplementary file 9 — The predicted target genes for DE-miRNAs. (XLSX 50 kb) [file 12864_2018_5203_MOESM9_ESM.xlsx]

## Sheet: sheet1
Additional file 9. The predicted target genes for DE-miRNAs.
Stage	Query	Target	score	range	strand	Ath_ID	Gene annotation
CHA_YBvsYB	hvu-miR156b	BnaCnng61400D	score=2	range=678-699	strand=1	AT1G69170.1	Squamosa promoter-binding protein-like (SBP domain) transcription factor family protein
	hvu-miR156b	BnaC02g23380D	score=3	range=1596-1616	strand=1	AT1G75850.1	VPS35 homolog B (VPS35B)
	hvu-miR156b	BnaA08g02670D	score=3.5	range=288-308	strand=1	AT1G49470.1	Family of unknown function (DUF716)
	hvu-miR156b	BnaC08g02900D	score=3.5	range=288-308	strand=1	AT1G49470.1	Family of unknown function (DUF716)
	hvu-miR156b	BnaC07g02440D	score=3.5	range=521-541	strand=1
	hvu-miR156b	BnaC08g22940D	score=4	range=158-179	strand=1	AT3G51640.1	unknown protein
	hvu-miR156b	BnaA09g32140D	score=4	range=158-179	strand=1	AT3G51640.1	unknown protein
	hvu-miR156b	BnaC08g22960D	score=4	range=158-179	strand=1	AT3G51640.1	unknown protein
	hvu-miR156b	BnaC09g27080D	score=4	range=873-894	strand=1	AT5G50570.1	Squamosa promoter-binding protein-like (SBP domain) transcription factor family protein
	hvu-miR156b	BnaC02g19100D	score=4	range=687-708	strand=1	AT1G69170.1	Squamosa promoter-binding protein-like (SBP domain) transcription factor family protein
	hvu-miR156b	BnaC02g14000D	score=4	range=672-693	strand=1	AT1G69170.1	Squamosa promoter-binding protein-like (SBP domain) transcription factor family protein
	hvu-miR156b	BnaA02g14580D	score=4	range=672-693	strand=1	AT1G69170.1	Squamosa promoter-binding protein-like (SBP domain) transcription factor family protein
	hvu-miR156b	BnaA07g27730D	score=4	range=624-645	strand=1	AT1G69170.1	Squamosa promoter-binding protein-like (SBP domain) transcription factor family protein
	hvu-miR156b	BnaC06g16200D	score=4	range=592-612	strand=1	AT3G57920.1	squamosa promoter binding protein-like 15 (SPL15)
	hvu-miR156b	BnaC04g23930D	score=4	range=625-645	strand=1	AT3G57920.1	squamosa promoter binding protein-like 15 (SPL15)
	hvu-miR156b	BnaA07g17550D	score=4	range=562-582	strand=1	AT3G57920.1	squamosa promoter binding protein-like 15 (SPL15)
	hvu-miR156b	BnaA04g27550D	score=4	range=571-591	strand=1	AT3G57920.1	squamosa promoter binding protein-like 15 (SPL15)
	hvu-miR156b	BnaCnng14260D	score=4	range=297-318	strand=1
	hvu-miR156b	BnaA07g08830D	score=4	range=1015-1035	strand=1	AT1G27370.1	squamosa promoter binding protein-like 10 (SPL10)
	hvu-miR156b	BnaC07g11390D	score=4	range=1009-1029	strand=1	AT1G27370.1	squamosa promoter binding protein-like 10 (SPL10)
	hvu-miR156b	BnaC03g57620D	score=4	range=988-1008	strand=1	AT1G27370.1	squamosa promoter binding protein-like 10 (SPL10)
	hvu-miR156b	BnaAnng25050D	score=4	range=931-951	strand=1	AT1G27370.1	squamosa promoter binding protein-like 10 (SPL10)
	hvu-miR156b	BnaA02g17560D	score=4	range=501-521	strand=1	AT1G75850.1	VPS35 homolog B (VPS35B)
	mtr-miR169i	BnaC03g24870D	score=4	range=578-599	strand=1	AT2G44610.1	RAB6A
	mtr-miR169i	BnaA03g20810D	score=4	range=578-599	strand=1	AT2G44610.1	RAB6A
	mtr-miR169i	BnaC07g50560D	score=3.5	range=616-638	strand=1	AT4G28130.1	diacylglycerol kinase 6 (DGK6)
	mtr-miR169i	BnaA03g49040D	score=3.5	range=508-530	strand=1	AT4G28130.1	diacylglycerol kinase 6 (DGK6)
	mtr-miR169i	BnaC05g14560D	score=4	range=466-487	strand=1	AT1G18860.1	WRKY DNA-binding protein 61 (WRKY61)
	mtr-miR169i	BnaA09g21030D	score=4	range=106-127	strand=1	AT1G18860.1	WRKY DNA-binding protein 61 (WRKY61)
	bra-miR168a-5p	BnaA05g17460D	score=4	range=522-544	strand=1	AT1G48410.2	ARGONAUTE 1 (AGO1)
	bra-miR168a-5p	BnaC08g46720D	score=4	range=354-376	strand=1	AT1G48410.2	ARGONAUTE 1 (AGO1)
	bra-miR168a-5p	BnaA08g03260D	score=4	range=366-388	strand=1	AT1G48410.2	ARGONAUTE 1 (AGO1)
	Samples_miRNA_465	BnaC09g28170D	score=1	range=1102-1123	strand=1	AT5G51950.1	Glucose-methanol-choline (GMC) oxidoreductase family protein
	Samples_miRNA_465	BnaC09g28180D	score=1	range=1102-1123	strand=1	AT5G51950.1	Glucose-methanol-choline (GMC) oxidoreductase family protein
	Samples_miRNA_465	BnaC07g03010D	score=1	range=505-526	strand=1	AT4G30640.1	RNI-like superfamily protein
	Samples_miRNA_465	BnaC04g08980D	score=1.5	range=427-448	strand=1
	Samples_miRNA_465	BnaCnng38740D	score=3.5	range=142-163	strand=1
	Samples_miRNA_465	BnaC02g20710D	score=4	range=229-250	strand=1
	Samples_miRNA_465	BnaUnng04030D	score=4	range=235-256	strand=1
	Samples_miRNA_465	BnaC05g28680D	score=4	range=970-991	strand=1	AT1G67120.1	ATPases
	Samples_miRNA_500	BnaA04g03950D	score=3	range=35-56	strand=1
	Samples_miRNA_500	BnaA04g11510D	score=3.5	range=269-290	strand=1	AT2G39782.1	unknown protein
	Samples_miRNA_500	BnaC04g34310D	score=3.5	range=269-290	strand=1	AT5G39010.1	unknown protein
	ata-miR164c-5p	BnaC05g38460D	score=1.5	range=543-563	strand=1	AT3G15170.1	CUP-SHAPED COTYLEDON1 (CUC1)
	ata-miR164c-5p	BnaC04g34520D	score=1.5	range=543-563	strand=1	AT3G15170.1	CUP-SHAPED COTYLEDON1 (CUC1)
	ata-miR164c-5p	BnaC03g70990D	score=2	range=672-692	strand=1	AT1G56010.2	NAC domain containing protein 1 (NAC1)
	ata-miR164c-5p	BnaA08g00130D	score=2	range=660-680	strand=1	AT1G56010.2	NAC domain containing protein 1 (NAC1)
	ata-miR164c-5p	BnaA05g26240D	score=2	range=618-638	strand=1	AT3G12977.1	NAC (No Apical Meristem) domain transcriptional regulator superfamily protein
	ata-miR164c-5p	BnaA03g32550D	score=2	range=612-632	strand=1	AT3G12977.1	NAC (No Apical Meristem) domain transcriptional regulator superfamily protein
	ata-miR164c-5p	BnaC05g40360D	score=2	range=603-623	strand=1	AT3G12977.1	NAC (No Apical Meristem) domain transcriptional regulator superfamily protein
	ata-miR164c-5p	BnaC03g73730D	score=2	range=612-632	strand=1	AT3G12977.1	NAC (No Apical Meristem) domain transcriptional regulator superfamily protein
	ata-miR164c-5p	BnaA02g09970D	score=2.5	range=756-776	strand=1	AT5G53950.1	CUP-SHAPED COTYLEDON 2 (CUC2)
	ata-miR164c-5p	BnaC02g13890D	score=2.5	range=756-776	strand=1	AT5G53950.1	CUP-SHAPED COTYLEDON 2 (CUC2)
	ata-miR164c-5p	BnaA03g33770D	score=2.5	range=636-656	strand=1	AT3G15170.1	CUP-SHAPED COTYLEDON1 (CUC1)
	ata-miR164c-5p	BnaC03g38960D	score=2.5	range=636-656	strand=1	AT3G15170.1	CUP-SHAPED COTYLEDON1 (CUC1)
	ata-miR164c-5p	BnaC01g36350D	score=2.5	range=645-665	strand=1	AT3G15170.1	CUP-SHAPED COTYLEDON1 (CUC1)
	ata-miR164c-5p	BnaA01g28990D	score=2.5	range=630-650	strand=1	AT3G15170.1	CUP-SHAPED COTYLEDON1 (CUC1)
	ata-miR164c-5p	BnaC07g49940D	score=2.5	range=633-653	strand=1	AT5G61430.1	NAC domain containing protein 100 (NAC100)
	ata-miR164c-5p	BnaAnng07000D	score=2.5	range=633-653	strand=1	AT5G61430.1	NAC domain containing protein 100 (NAC100)
	ata-miR164c-5p	BnaAnng06380D	score=2.5	range=654-674	strand=1	AT5G07680.1	NAC domain containing protein 80 (NAC080)
	ata-miR164c-5p	BnaC02g01470D	score=2.5	range=627-647	strand=1	AT5G07680.1	NAC domain containing protein 80 (NAC080)
	ata-miR164c-5p	BnaCnng66010D	score=2.5	range=624-644	strand=1	AT5G07680.1	NAC domain containing protein 80 (NAC080)
	ata-miR164c-5p	BnaA10g30260D	score=2.5	range=624-644	strand=1	AT5G07680.1	NAC domain containing protein 80 (NAC080)
	ata-miR164c-5p	BnaC04g38030D	score=3	range=263-283	strand=1	AT2G25800.1	unknown protein
	ata-miR164c-5p	BnaA04g09470D	score=4	range=642-662	strand=1	AT5G39610.1	NAC domain containing protein 6 (NAC6)
	ata-miR164c-5p	BnaC04g31690D	score=4	range=642-662	strand=1	AT5G39610.1	NAC domain containing protein 6 (NAC6)
	ata-miR164c-5p	BnaA07g14730D	score=4	range=642-662	strand=1	AT5G39610.1	NAC domain containing protein 6 (NAC6)
	ata-miR164c-5p	BnaC06g12550D	score=4	range=642-662	strand=1	AT5G39610.1	NAC domain containing protein 6 (NAC6)
	ata-miR164c-5p	BnaC04g47420D	score=4	range=948-967	strand=1	AT2G40810.1	homolog of yeast autophagy 18C (ATG18C)
	ata-miR164c-5p	BnaC06g26590D	score=4	range=295-314	strand=1
	ata-miR164c-5p	BnaA01g35570D	score=4	range=135-154	strand=1	AT3G50610.1	unknown protein
	ata-miR164c-5p	BnaC07g36490D	score=4	range=933-952	strand=1	AT4G20900.1	MALE-STERILE 5 (MS5)
	ata-miR164c-5p	BnaA03g44650D	score=4	range=939-958	strand=1	AT4G20900.1	MALE-STERILE 5 (MS5)
	ata-miR394-5p	BnaC05g21250D	score=1	range=1152-1172	strand=1	AT1G27340.1	Galactose oxidase/kelch repeat superfamily protein
	ata-miR394-5p	BnaA09g27990D	score=1	range=1146-1166	strand=1	AT1G27340.1	Galactose oxidase/kelch repeat superfamily protein
	ata-miR394-5p	BnaA07g08860D	score=1	range=1143-1163	strand=1	AT1G27340.1	Galactose oxidase/kelch repeat superfamily protein
	ata-miR394-5p	BnaC07g11360D	score=1	range=1131-1151	strand=1	AT1G27340.1	Galactose oxidase/kelch repeat superfamily protein
	ata-miR394-5p	BnaC06g29360D	score=3	range=978-998	strand=1	AT1G68210.1	pseudo-response regulator 6 (APRR6)
	ata-miR394-5p	BnaA06g23530D	score=3.5	range=628-649	strand=1	AT5G64550.1	loricrin-related
	ata-miR394-5p	BnaA09g06880D	score=3.5	range=535-556	strand=1	AT5G64550.1	loricrin-related
	ata-miR394-5p	BnaC05g00640D	score=4	range=412-432	strand=1	AT1G01320.1	Tetratricopeptide repeat (TPR)-like superfamily protein
	ata-miR394-5p	BnaA10g00570D	score=4	range=412-432	strand=1	AT1G01320.1	Tetratricopeptide repeat (TPR)-like superfamily protein
	ata-miR394-5p	BnaA09g37910D	score=4	range=1628-1649	strand=1	AT3G59570.1	Ypt/Rab-GAP domain of gyp1p superfamily protein
	ata-miR394-5p	BnaC08g29770D	score=4	range=1625-1646	strand=1	AT3G59570.1	Ypt/Rab-GAP domain of gyp1p superfamily protein
CHA_SAvsSA	bra-miR5654b	BnaC08g15720D	score=3	range=2531-2552	strand=1	AT1G12770.1	embryo defective 1586 (EMB1586)
	bra-miR5654b	BnaC08g39680D	score=3	range=2387-2408	strand=1	AT1G12300.1	Tetratricopeptide repeat (TPR)-like superfamily protein
	bra-miR5654b	BnaA09g46840D	score=3	range=1526-1547	strand=1	AT3G22470.1	Pentatricopeptide repeat (PPR) superfamily protein
	bra-miR5654b	BnaA09g47120D	score=3	range=1367-1388	strand=1	AT1G12300.1	Tetratricopeptide repeat (TPR)-like superfamily protein
	bra-miR5654b	BnaC08g15670D	score=3	range=1364-1385	strand=1	AT1G12620.1	Tetratricopeptide repeat (TPR)-like superfamily protein
	bra-miR5654b	BnaC09g37630D	score=3	range=1214-1235	strand=1	AT1G12620.1	Pentatricopeptide repeat (PPR) superfamily protein
	bra-miR5654b	BnaC08g41260D	score=3	range=1406-1427	strand=1	AT1G12410.1	CLP protease proteolytic subunit 2 (CLP2)
	bra-miR5654b	BnaA09g46700D	score=3	range=998-1019	strand=1	AT3G22470.1	Pentatricopeptide repeat (PPR) superfamily protein
	bra-miR5654b	BnaC08g40130D	score=3	range=869-890	strand=1	AT3G22470.1	Pentatricopeptide repeat (PPR) superfamily protein
	bra-miR5654b	BnaC08g29050D	score=3	range=815-836	strand=1	AT1G12300.1	Tetratricopeptide repeat (TPR)-like superfamily protein
	bra-miR5654b	BnaC08g40900D	score=3	range=77-98	strand=1	AT1G12620.1	Pentatricopeptide repeat (PPR) superfamily protein
	bra-miR5654b	BnaA09g47950D	score=3	range=41-62	strand=1	AT1G12620.1	Pentatricopeptide repeat (PPR) superfamily protein
	bra-miR5654b	BnaC01g07740D	score=3	range=62-83	strand=1	AT1G12620.1	Pentatricopeptide repeat (PPR) superfamily protein
	bra-miR5654b	BnaC04g20030D	score=3	range=749-770	strand=1	AT4G10780.1	LRR and NB-ARC domains-containing disease resistance protein
	bra-miR5654b	BnaA09g46030D	score=3.5	range=1160-1181	strand=1	AT1G12300.1	Tetratricopeptide repeat (TPR)-like superfamily protein
	bra-miR5654b	BnaC09g10910D	score=4	range=1013-1034	strand=1	AT1G62720.1	Pentatricopeptide repeat (PPR-like) superfamily protein
	bra-miR5654b	BnaA09g10620D	score=4	range=1013-1034	strand=1	AT1G62720.1	Pentatricopeptide repeat (PPR-like) superfamily protein
	bra-miR5654b	BnaC08g44830D	score=4	range=695-716	strand=1	AT1G06580.1	Pentatricopeptide repeat (PPR) superfamily protein
	bra-miR5654b	BnaA09g46950D	score=4	range=299-320	strand=1	AT1G12620.1	Pentatricopeptide repeat (PPR) superfamily protein
	bra-miR5654b	BnaA03g47220D	score=4	range=1463-1484	strand=1	AT4G25230.1	RPM1 interacting protein 2 (RIN2)
	bra-miR5654b	BnaC02g04840D	score=4	range=449-469	strand=1	AT5G13560.1	unknown protein
	bra-miR5654b	BnaC08g40970D	score=4	range=1337-1358	strand=1	AT1G12300.1	Tetratricopeptide repeat (TPR)-like superfamily protein
	bra-miR5654b	BnaA09g45590D	score=4	range=992-1013	strand=1	AT1G12620.1	Pentatricopeptide repeat (PPR) superfamily protein
	bra-miR5654b	BnaC08g41520D	score=4	range=535-556	strand=1	AT3G22470.1	Pentatricopeptide repeat (PPR) superfamily protein
	aly-miR158a-3p	BnaA09g11120D	score=4	range=597-617	strand=1	AT1G64100.1	pentatricopeptide (PPR) repeat-containing protein
	aly-miR158a-3p	BnaC09g11440D	score=4	range=387-407	strand=1	AT1G64100.1	pentatricopeptide (PPR) repeat-containing protein
	aly-miR158a-3p	BnaA06g33810D	score=4	range=1497-1517	strand=1	AT2G03210.1	fucosyltransferase 2 (FUT2)
	aly-miR158a-3p	BnaC07g22150D	score=4	range=1452-1472	strand=1	AT2G03220.1	fucosyltransferase 1 (FT1)
	aly-miR158a-3p	BnaC07g22140D	score=4	range=1374-1394	strand=1	AT2G03210.1	fucosyltransferase 2 (FUT2)
	aly-miR158a-3p	BnaC04g20450D	score=4	range=189-209	strand=1	AT1G64100.1	pentatricopeptide (PPR) repeat-containing protein
	aly-miR158a-3p	BnaC05g04540D	score=4	range=1119-1138	strand=1	AT1G06590.1	unknown protein
	aly-miR158a-3p	BnaA10g04320D	score=4	range=1101-1120	strand=1	AT1G06590.1	unknown protein
	aly-miR158a-3p	BnaC01g32520D	score=4	range=2691-2710	strand=1	AT3G20720.2	unknown protein
	aly-miR158a-3p	BnaA01g25570D	score=4	range=2688-2707	strand=1	AT3G20720.2	unknown protein
	Samples_miRNA_349	BnaAnng34220D	score=3	range=1742-1763	strand=1	AT1G33770.1	Protein kinase superfamily protein
	Samples_miRNA_349	BnaAnng34090D	score=3	range=1742-1763	strand=1	AT1G33770.1	Protein kinase superfamily protein
	Samples_miRNA_349	BnaA05g20750D	score=3	range=1403-1424	strand=1	AT1G33770.1	Protein kinase superfamily protein
	Samples_miRNA_349	BnaC05g46430D	score=3.5	range=228-249	strand=1	AT3G05340.1	Tetratricopeptide repeat (TPR)-like superfamily protein
	Samples_miRNA_349	BnaA05g31840D	score=3.5	range=228-249	strand=1	AT3G05340.1	Tetratricopeptide repeat (TPR)-like superfamily protein
	Samples_miRNA_465	BnaC09g28170D	score=1	range=1102-1123	strand=1	AT5G51950.1	Glucose-methanol-choline (GMC) oxidoreductase family protein
	Samples_miRNA_465	BnaC09g28180D	score=1	range=1102-1123	strand=1	AT5G51950.1	Glucose-methanol-choline (GMC) oxidoreductase family protein
	Samples_miRNA_465	BnaC07g03010D	score=1	range=505-526	strand=1	AT4G30640.1	RNI-like superfamily protein
	Samples_miRNA_465	BnaC04g08980D	score=1.5	range=427-448	strand=1
	Samples_miRNA_465	BnaCnng38740D	score=3.5	range=142-163	strand=1
	Samples_miRNA_465	BnaC02g20710D	score=4	range=229-250	strand=1
	Samples_miRNA_465	BnaUnng04030D	score=4	range=235-256	strand=1
	Samples_miRNA_465	BnaC05g28680D	score=4	range=970-991	strand=1	AT1G67120.1	ATPases
	Samples_miRNA_470	BnaC01g36710D	score=4	range=909-929	strand=1	AT3G47580.1	Leucine-rich repeat protein kinase family protein
	Samples_miRNA_470	BnaAnng03130D	score=4	range=137-158	strand=1
	Samples_miRNA_470	BnaA07g36520D	score=4	range=669-690	strand=1	AT1G28670.1	ARAB-1
	Samples_miRNA_470	BnaA03g09190D	score=4	range=216-236	strand=1	AT5G59880.1	actin depolymerizing factor 3 (ADF3)
	mtr-miR169i	BnaC03g24870D	score=4	range=578-599	strand=1	AT2G44610.1	RAB6A
	mtr-miR169i	BnaA03g20810D	score=4	range=578-599	strand=1	AT2G44610.1	RAB6A
	mtr-miR169i	BnaC07g50560D	score=3.5	range=616-638	strand=1	AT4G28130.1	diacylglycerol kinase 6 (DGK6)
	mtr-miR169i	BnaA03g49040D	score=3.5	range=508-530	strand=1	AT4G28130.1	diacylglycerol kinase 6 (DGK6)
	mtr-miR169i	BnaC05g14560D	score=4	range=466-487	strand=1	AT1G18860.1	WRKY DNA-binding protein 61 (WRKY61)
	mtr-miR169i	BnaA09g21030D	score=4	range=106-127	strand=1	AT1G18860.1	WRKY DNA-binding protein 61 (WRKY61)
	Samples_miRNA_520	BnaA04g00130D	score=0	range=202-223	strand=1	AT3G63110.1	isopentenyltransferase 3 (IPT3)
	Samples_miRNA_520	BnaC02g08450D	score=0	range=190-211	strand=1	AT5G19040.1	isopentenyltransferase 5 (IPT5)
	Samples_miRNA_520	BnaC04g20940D	score=0	range=202-223	strand=1	AT3G63110.1	isopentenyltransferase 3 (IPT3)
	Samples_miRNA_520	BnaA09g55640D	score=0	range=202-223	strand=1	AT3G63110.1	isopentenyltransferase 3 (IPT3)
	Samples_miRNA_520	BnaC07g07870D	score=0	range=181-202	strand=1	AT3G23630.1	isopentenyltransferase 7 (IPT7)
	Samples_miRNA_520	BnaA07g06300D	score=0	range=181-202	strand=1	AT3G23630.1	isopentenyltransferase 7 (IPT7)
	Samples_miRNA_520	BnaCnng56440D	score=1	range=202-223	strand=1	AT3G63110.1	isopentenyltransferase 3 (IPT3)
	Samples_miRNA_520	BnaA10g16020D	score=1.5	range=190-211	strand=1	AT5G19040.1	isopentenyltransferase 5 (IPT5)
	Samples_miRNA_520	BnaC09g38810D	score=1.5	range=190-211	strand=1	AT5G19040.1	isopentenyltransferase 5 (IPT5)
	Samples_miRNA_520	BnaAnng08610D	score=1.5	range=190-211	strand=1	AT5G19040.1	isopentenyltransferase 5 (IPT5)
	Samples_miRNA_520	BnaC02g18220D	score=2	range=259-280	strand=1	AT1G68460.1	isopentenyltransferase 1 (IPT1)
	Samples_miRNA_520	BnaA02g13860D	score=2	range=259-280	strand=1	AT1G68460.1	isopentenyltransferase 1 (IPT1)
	Samples_miRNA_520	BnaA07g24640D	score=2	range=217-238	strand=1	AT1G68460.1	isopentenyltransferase 1 (IPT1)
	Samples_miRNA_520	BnaC06g25870D	score=2	range=217-238	strand=1	AT1G68460.1	isopentenyltransferase 1 (IPT1)
	Samples_miRNA_520	BnaC09g48050D	score=3.5	range=1300-1322	strand=1	AT5G07800.1	Flavin-binding monooxygenase family protein
	Samples_miRNA_520	BnaA10g23400D	score=3.5	range=1300-1322	strand=1	AT5G07800.1	Flavin-binding monooxygenase family protein
	Samples_miRNA_520	BnaC08g02600D	score=3.5	range=514-534	strand=1	AT1G49840.1	Protein of unknown function (DUF620)
	Samples_miRNA_520	BnaA08g02370D	score=3.5	range=505-525	strand=1	AT1G49840.1	Protein of unknown function (DUF620)
	Samples_miRNA_520	BnaC05g12520D	score=4	range=286-307	strand=1	AT1G16410.1	cytochrome p450 79f1 (CYP79F1)
	Samples_miRNA_520	BnaC09g05500D	score=4	range=421-442	strand=1	AT5G62180.1	carboxyesterase 20 (CXE20)
	Samples_miRNA_520	BnaC09g13930D	score=4	range=496-517	strand=1	AT1G62110.1	Mitochondrial transcription termination factor family protein
	Samples_miRNA_520	BnaA03g35130D	score=4	range=205-226	strand=1	AT3G19160.1	ATP/ADP isopentenyltransferases (IPT8)
	Samples_miRNA_520	BnaA01g26240D	score=4	range=202-223	strand=1	AT3G19160.1	ATP/ADP isopentenyltransferases (IPT8)
	Samples_miRNA_520	BnaC01g33530D	score=4	range=202-223	strand=1	AT3G19160.1	ATP/ADP isopentenyltransferases (IPT8)
	Samples_miRNA_520	BnaC03g40850D	score=4	range=202-223	strand=1	AT3G19160.1	ATP/ADP isopentenyltransferases (IPT8)
	Samples_miRNA_520	BnaA10g25510D	score=4	range=439-461	strand=1	AT5G04810.1	pentatricopeptide (PPR) repeat-containing protein
	Samples_miRNA_520	BnaC01g03560D	score=4	range=1504-1525	strand=1	AT4G34910.1	P-loop containing nucleoside triphosphate hydrolases superfamily protein
	Samples_miRNA_520	BnaC04g15720D	score=4	range=22-43	strand=1
	Samples_miRNA_520	BnaA03g03020D	score=4	range=414-435	strand=1	AT5G10550.1	global transcription factor group E2 (GTE2)
	Samples_miRNA_569	BnaCnng35620D	score=2	range=367-388	strand=1
	Samples_miRNA_615	BnaA01g10160D	score=4	range=577-598	strand=1	AT4G19640.1	ARA7
	Samples_miRNA_615	BnaC01g11960D	score=4	range=577-598	strand=1	AT4G19640.1	ARA7
	ath-miR845a	BnaA02g24950D	score=3.5	range=59-80	strand=1
	ath-miR845a	BnaCnng40840D	score=3.5	range=59-80	strand=1
	ath-miR845a	BnaCnng20780D	score=3.5	range=462-483	strand=1
	ath-miR845a	BnaC04g33630D	score=4	range=78-98	strand=1	AT2G21250.1	NAD(P)-linked oxidoreductase superfamily protein
	stu-miR166c-5p	BnaA10g17540D	score=2.5	range=99-119	strand=1	AT5G38440.1	Plant self-incompatibility protein S1 family
	stu-miR166c-5p	BnaC09g40890D	score=2.5	range=102-122	strand=1	AT5G38435.1	S-protein homologue 8 (SPH8)
	stu-miR166c-5p	BnaC09g40880D	score=2.5	range=99-119	strand=1	AT5G38440.1	Plant self-incompatibility protein S1 family
	stu-miR166c-5p	BnaC05g43730D	score=2.5	range=99-119	strand=1	AT5G38440.1	Plant self-incompatibility protein S1 family
	stu-miR166c-5p	BnaA04g11990D	score=4	range=394-415	strand=1	AT2G21160.1	Translocon-associated protein (TRAP), alpha subunit
	stu-miR166c-5p	BnaA02g32080D	score=4	range=303-323	strand=1	AT4G11900.1	S-locus lectin protein kinase family protein
	stu-miR166c-5p	BnaC01g29090D	score=4	range=100-122	strand=1	AT5G38440.1	Plant self-incompatibility protein S1 family
	stu-miR166c-5p	BnaC05g00920D	score=4	range=863-883	strand=1	AT1G01020.1	ARV1
	stu-miR166c-5p	BnaA10g00820D	score=4	range=647-667	strand=1	AT1G01020.1	ARV1
	stu-miR166a-5p	BnaA09g32730D	score=3.5	range=368-388	strand=1	AT3G52260.3	Pseudouridine synthase family protein
	Samples_miRNA_98	BnaC01g41180D	score=4	range=915-936	strand=1	AT4G21440.1	MYB-like 102 (MYB102)
	Samples_miRNA_98	BnaA09g23470D	score=4	range=1040-1060	strand=1	AT1G33980.2	UPF3
CHA_MAvsMA	hvu-miR156b	BnaCnng61400D	score=2	range=678-699	strand=1	AT1G69170.1	Squamosa promoter-binding protein-like (SBP domain) transcription factor family protein
	hvu-miR156b	BnaC02g23380D	score=3	range=1596-1616	strand=1	AT1G75850.1	VPS35 homolog B (VPS35B)
	hvu-miR156b	BnaA08g02670D	score=3.5	range=288-308	strand=1	AT1G49470.1	Family of unknown function (DUF716)
	hvu-miR156b	BnaC08g02900D	score=3.5	range=288-308	strand=1	AT1G49470.1	Family of unknown function (DUF716)
	hvu-miR156b	BnaC07g02440D	score=3.5	range=521-541	strand=1
	hvu-miR156b	BnaC08g22940D	score=4	range=158-179	strand=1	AT3G51640.1	unknown protein
	hvu-miR156b	BnaA09g32140D	score=4	range=158-179	strand=1	AT3G51640.1	unknown protein
	hvu-miR156b	BnaC08g22960D	score=4	range=158-179	strand=1	AT3G51640.1	unknown protein
	hvu-miR156b	BnaC09g27080D	score=4	range=873-894	strand=1	AT5G50570.1	Squamosa promoter-binding protein-like (SBP domain) transcription factor family protein
	hvu-miR156b	BnaC02g19100D	score=4	range=687-708	strand=1	AT1G69170.1	Squamosa promoter-binding protein-like (SBP domain) transcription factor family protein
	hvu-miR156b	BnaC02g14000D	score=4	range=672-693	strand=1	AT1G69170.1	Squamosa promoter-binding protein-like (SBP domain) transcription factor family protein
	hvu-miR156b	BnaA02g14580D	score=4	range=672-693	strand=1	AT1G69170.1	Squamosa promoter-binding protein-like (SBP domain) transcription factor family protein
	hvu-miR156b	BnaA07g27730D	score=4	range=624-645	strand=1	AT1G69170.1	Squamosa promoter-binding protein-like (SBP domain) transcription factor family protein
	hvu-miR156b	BnaC06g16200D	score=4	range=592-612	strand=1	AT3G57920.1	squamosa promoter binding protein-like 15 (SPL15)
	hvu-miR156b	BnaC04g23930D	score=4	range=625-645	strand=1	AT3G57920.1	squamosa promoter binding protein-like 15 (SPL15)
	hvu-miR156b	BnaA07g17550D	score=4	range=562-582	strand=1	AT3G57920.1	squamosa promoter binding protein-like 15 (SPL15)
	hvu-miR156b	BnaA04g27550D	score=4	range=571-591	strand=1	AT3G57920.1	squamosa promoter binding protein-like 15 (SPL15)
	hvu-miR156b	BnaCnng14260D	score=4	range=297-318	strand=1
	hvu-miR156b	BnaA07g08830D	score=4	range=1015-1035	strand=1	AT1G27370.1	squamosa promoter binding protein-like 10 (SPL10)
	hvu-miR156b	BnaC07g11390D	score=4	range=1009-1029	strand=1	AT1G27370.1	squamosa promoter binding protein-like 10 (SPL10)
	hvu-miR156b	BnaC03g57620D	score=4	range=988-1008	strand=1	AT1G27370.1	squamosa promoter binding protein-like 10 (SPL10)
	hvu-miR156b	BnaAnng25050D	score=4	range=931-951	strand=1	AT1G27370.1	squamosa promoter binding protein-like 10 (SPL10)
	hvu-miR156b	BnaA02g17560D	score=4	range=501-521	strand=1	AT1G75850.1	VPS35 homolog B (VPS35B)
	Samples_miRNA_28	BnaCnng20340D	score=2	range=823-842	strand=1	AT1G52950.1	Nucleic acid-binding, OB-fold-like protein
	Samples_miRNA_28	BnaC05g32730D	score=3	range=270-289	strand=1	AT3G06435.1	Expressed protein
	Samples_miRNA_28	BnaAnng28210D	score=3	range=1000-1019	strand=1	AT1G04700.1	PB1 domain-containing protein tyrosine kinase
	Samples_miRNA_28	BnaCnng54950D	score=3	range=208-226	strand=1	AT3G51700.1	PIF1 helicase
	Samples_miRNA_28	BnaC09g18660D	score=3	range=1273-1291	strand=1
	Samples_miRNA_28	BnaCnng60940D	score=3	range=1297-1315	strand=1
	Samples_miRNA_28	BnaA09g16680D	score=3	range=208-228	strand=1	AT5G11250.1	Disease resistance protein (TIR-NBS-LRR class)
	Samples_miRNA_28	BnaC04g14550D	score=4	range=227-246	strand=1	AT5G25880.1	NADP-malic enzyme 3 (NADP-ME3)
	Samples_miRNA_28	BnaAnng21080D	score=4	range=791-810	strand=1	AT4G36760.1	aminopeptidase P1 (APP1)
	Samples_miRNA_28	BnaC01g42830D	score=4	range=75-94	strand=1	AT3G47870.1	LOB domain-containing protein 27 (LBD27)
	Samples_miRNA_28	BnaC04g35020D	score=4	range=5156-5175	strand=1	AT5G49680.2	Golgi-body localisation protein domain
	Samples_miRNA_28	BnaA04g12980D	score=4	range=5156-5175	strand=1	AT5G49680.2	Golgi-body localisation protein domain
	Samples_miRNA_28	BnaC04g26810D	score=4	range=796-815	strand=1	AT3G53930.2	Protein kinase superfamily protein
	Samples_miRNA_28	BnaA08g31480D	score=4	range=1455-1474	strand=1	AT1G14670.1	Endomembrane protein 70 protein family
	Samples_miRNA_28	BnaA08g31510D	score=4	range=1128-1147	strand=1	AT1G14670.1	Endomembrane protein 70 protein family
	Samples_miRNA_28	BnaCnng27470D	score=4	range=412-431	strand=1	AT3G16770.1	ethylene-responsive element binding protein (EBP)
	Samples_miRNA_28	BnaA09g47320D	score=4	range=2095-2113	strand=1	AT1G52950.1	Nucleic acid-binding, OB-fold-like protein
	Samples_miRNA_28	BnaAnng23600D	score=4	range=970-988	strand=1
	Samples_miRNA_28	BnaA06g09650D	score=4	range=464-483	strand=1	AT1G14860.1	nudix hydrolase homolog 18 (NUDT18)
	Samples_miRNA_28	BnaA06g10160D	score=4	range=3275-3295	strand=1	AT1G15440.1	periodic tryptophan protein 2 (PWP2)
	Samples_miRNA_28	BnaC05g11770D	score=4	range=1322-1342	strand=1	AT1G15440.1	periodic tryptophan protein 2 (PWP2)
	Samples_miRNA_28	BnaA09g28800D	score=4	range=860-879	strand=1	AT1G26150.1	proline-rich extensin-like receptor kinase 10 (PERK10)
	Samples_miRNA_28	BnaCnng41280D	score=4	range=78-96	strand=1	AT3G23090.1	TPX2 (targeting protein for Xklp2) protein family
	bra-miR9556-5p	BnaA06g22400D	score=3	range=352-370	strand=1	AT5G62930.1	SGNH hydrolase-type esterase superfamily protein
	bra-miR9556-5p	BnaC03g51320D	score=3	range=352-370	strand=1	AT5G62930.1	SGNH hydrolase-type esterase superfamily protein
	bra-miR9556-5p	BnaA03g54320D	score=3.5	range=749-768	strand=1	AT4G37800.1	xyloglucan endotransglucosylase/hydrolase 7 (XTH7)
	bra-miR9556-5p	BnaC07g46780D	score=3.5	range=745-765	strand=1	AT4G37800.1	xyloglucan endotransglucosylase/hydrolase 7 (XTH7)
	bra-miR9556-5p	BnaC04g28880D	score=4	range=206-225	strand=1	AT4G14305.1	Peroxisomal membrane 22 kDa (Mpv17/PMP22) family protein
	bra-miR9556-5p	BnaCnng17170D	score=4	range=206-225	strand=1	AT4G14305.1	Peroxisomal membrane 22 kDa (Mpv17/PMP22) family protein
	bra-miR9556-5p	BnaC01g22560D	score=4	range=722-742	strand=1	AT1G10190.1	Protein of Unknown Function (DUF239)
	bra-miR9556-5p	BnaA08g06090D	score=4	range=1516-1534	strand=1	AT4G16143.1	importin alpha isoform 2 (IMPA-2)
	bra-miR9556-5p	BnaAnng35060D	score=4	range=160-178	strand=1	AT5G26310.1	UGT72E3
	bra-miR9556-5p	BnaA07g12700D	score=4	range=1784-1804	strand=1	AT5G66310.1	ATP binding microtubule motor family protein
	bra-miR9556-5p	BnaC04g11240D	score=4	range=1423-1441	strand=1	AT2G33290.1	SU(VAR)3-9 homolog 2 (SUVH2)
	bra-miR9556-5p	BnaC09g34970D	score=4	range=924-942	strand=1	AT5G59650.1	Leucine-rich repeat protein kinase family protein
	bra-miR5654b	BnaC08g39680D	score=3	range=2384-2407	strand=1	AT1G12300.1	Tetratricopeptide repeat (TPR)-like superfamily protein
	bra-miR5654b	BnaC08g15670D	score=3	range=1361-1384	strand=1	AT1G12620.1	Tetratricopeptide repeat (TPR)-like superfamily protein
	bra-miR5654b	BnaC08g41260D	score=3	range=1403-1426	strand=1	AT1G12410.1	CLP protease proteolytic subunit 2 (CLP2)
	bra-miR5654b	BnaC08g29050D	score=3	range=812-835	strand=1	AT1G12300.1	Tetratricopeptide repeat (TPR)-like superfamily protein
	bra-miR5654b	BnaC08g40900D	score=3	range=74-97	strand=1	AT1G12620.1	Pentatricopeptide repeat (PPR) superfamily protein
	bra-miR5654b	BnaC01g07740D	score=3	range=59-82	strand=1	AT1G12620.1	Pentatricopeptide repeat (PPR) superfamily protein
	bra-miR5654b	BnaC04g20030D	score=3	range=746-769	strand=1	AT4G10780.1	LRR and NB-ARC domains-containing disease resistance protein
	bra-miR5654b	BnaC09g41240D	score=4	range=1328-1351	strand=1	AT5G16640.1	Pentatricopeptide repeat (PPR) superfamily protein
	bra-miR5654b	BnaC08g15720D	score=4	range=2528-2551	strand=1	AT1G12770.1	embryo defective 1586 (EMB1586)
	bra-miR5654b	BnaA09g46840D	score=4	range=1523-1546	strand=1	AT3G22470.1	Pentatricopeptide repeat (PPR) superfamily protein
	bra-miR5654b	BnaA09g47120D	score=4	range=1364-1387	strand=1	AT1G12300.1	Tetratricopeptide repeat (TPR)-like superfamily protein
	bra-miR5654b	BnaC08g40970D	score=4	range=1334-1357	strand=1	AT1G12300.1	Tetratricopeptide repeat (TPR)-like superfamily protein
	bra-miR5654b	BnaC09g37630D	score=4	range=1211-1234	strand=1	AT1G12620.1	Pentatricopeptide repeat (PPR) superfamily protein
	bra-miR5654b	BnaA09g46700D	score=4	range=995-1018	strand=1	AT3G22470.1	Pentatricopeptide repeat (PPR) superfamily protein
	bra-miR5654b	BnaC08g40130D	score=4	range=866-889	strand=1	AT3G22470.1	Pentatricopeptide repeat (PPR) superfamily protein
	bra-miR5654b	BnaA09g47950D	score=4	range=38-61	strand=1	AT1G12620.1	Pentatricopeptide repeat (PPR) superfamily protein
	Samples_miRNA_117	BnaC05g42920D	score=3.5	range=945-967	strand=1	AT3G10150.1	purple acid phosphatase 16 (PAP16)
	Samples_miRNA_117	BnaAnng16610D	score=3.5	range=894-916	strand=1	AT3G10150.1	purple acid phosphatase 16 (PAP16)
	Samples_miRNA_117	BnaAnng04400D	score=4	range=252-272	strand=1	AT4G08550.1	electron carriers
	aly-miR158a-3p	BnaA09g11120D	score=4	range=597-617	strand=1	AT1G64100.1	pentatricopeptide (PPR) repeat-containing protein
	aly-miR158a-3p	BnaC09g11440D	score=4	range=387-407	strand=1	AT1G64100.1	pentatricopeptide (PPR) repeat-containing protein
	aly-miR158a-3p	BnaA06g33810D	score=4	range=1497-1517	strand=1	AT2G03210.1	fucosyltransferase 2 (FUT2)
	aly-miR158a-3p	BnaC07g22150D	score=4	range=1452-1472	strand=1	AT2G03220.1	fucosyltransferase 1 (FT1)
	aly-miR158a-3p	BnaC07g22140D	score=4	range=1374-1394	strand=1	AT2G03210.1	fucosyltransferase 2 (FUT2)
	aly-miR158a-3p	BnaC04g20450D	score=4	range=189-209	strand=1	AT1G64100.1	pentatricopeptide (PPR) repeat-containing protein
	aly-miR158a-3p	BnaC05g04540D	score=4	range=1119-1138	strand=1	AT1G06590.1	unknown protein
	aly-miR158a-3p	BnaA10g04320D	score=4	range=1101-1120	strand=1	AT1G06590.1	unknown protein
	aly-miR158a-3p	BnaC01g32520D	score=4	range=2691-2710	strand=1	AT3G20720.2	unknown protein
	aly-miR158a-3p	BnaA01g25570D	score=4	range=2688-2707	strand=1	AT3G20720.2	unknown protein
	Samples_miRNA_147	BnaC05g47970D	score=3.5	range=153-172	strand=1	AT3G03826.1	unknown protein
	Samples_miRNA_147	BnaA05g32670D	score=3.5	range=153-172	strand=1	AT3G03826.1	unknown protein
	Samples_miRNA_147	BnaA01g04300D	score=3.5	range=282-301	strand=1	AT4G32690.1	hemoglobin 3 (GLB3)
	Samples_miRNA_147	BnaC01g05740D	score=3.5	range=285-304	strand=1	AT4G32690.1	hemoglobin 3 (GLB3)
	Samples_miRNA_147	BnaA09g30540D	score=3.5	range=201-219	strand=1	AT1G22610.1	C2 calcium/lipid-binding plant phosphoribosyltransferase family protein
	Samples_miRNA_147	BnaC06g11090D	score=4	range=260-279	strand=1	AT1G55790.1	FUNCTIONS IN: metal ion binding
	Samples_miRNA_147	BnaA05g13600D	score=4	range=170-189	strand=1	AT1G55790.1	FUNCTIONS IN: metal ion binding
	Samples_miRNA_147	BnaA02g20060D	score=4	range=68-86	strand=1	AT1G79960.1	ovate family protein 14 (OFP14)
	Samples_miRNA_147	BnaA08g19600D	score=4	range=123-141	strand=1	AT1G26160.1	Metal-dependent phosphohydrolase
	Samples_miRNA_147	BnaC02g22760D	score=4	range=2101-2121	strand=1	AT1G74190.1	receptor like protein 15 (RLP15)
	Samples_miRNA_147	BnaC08g27540D	score=4	range=725-744	strand=1	AT3G56630.1	cytochrome P450, family 94, subfamily D, polypeptide 2 (CYP94D2)
	Samples_miRNA_147	BnaC06g16010D	score=4	range=728-747	strand=1	AT3G56630.1	cytochrome P450, family 94, subfamily D, polypeptide 2 (CYP94D2)
	Samples_miRNA_147	BnaA07g16930D	score=4	range=728-747	strand=1	AT3G56630.1	cytochrome P450, family 94, subfamily D, polypeptide 2 (CYP94D2)
	Samples_miRNA_147	BnaA07g16920D	score=4	range=731-750	strand=1	AT3G56630.1	cytochrome P450, family 94, subfamily D, polypeptide 2 (CYP94D2)
	Samples_miRNA_147	BnaC06g16000D	score=4	range=728-747	strand=1	AT3G56630.1	cytochrome P450, family 94, subfamily D, polypeptide 2 (CYP94D2)
	Samples_miRNA_147	BnaAnng14430D	score=4	range=725-744	strand=1	AT3G56630.1	cytochrome P450, family 94, subfamily D, polypeptide 2 (CYP94D2)
	Samples_miRNA_147	BnaCnng62680D	score=4	range=30-49	strand=1	AT5G15300.1	Pentatricopeptide repeat (PPR) superfamily protein
	Samples_miRNA_147	BnaC09g04610D	score=4	range=499-518	strand=1	AT5G24070.1	Peroxidase superfamily protein
	Samples_miRNA_157	BnaC01g24790D	score=4	range=3429-3452	strand=1	AT3G46740.1	translocon at the outer envelope membrane of chloroplasts 75-III (TOC75-III)
	Samples_miRNA_198	BnaA09g32390D	score=3.5	range=679-699	strand=1	AT3G51850.1	calcium-dependent protein kinase 13 (CPK13)
	Samples_miRNA_201	BnaC05g06770D	score=4	range=84-104	strand=1
	Samples_miRNA_201	BnaA04g05110D	score=4	range=637-657	strand=1	AT3G52940.1	FACKEL (FK)
	sly-miR168a-3p	BnaA04g08590D	score=4	range=1156-1177	strand=1
	sly-miR168a-3p	BnaA09g39240D	score=4	range=1303-1324	strand=1	AT3G61490.1	Pectin lyase-like superfamily protein
	sly-miR168a-3p	BnaC08g20550D	score=4	range=820-841	strand=1	AT3G48870.1	HSP93-III
	sly-miR168a-3p	BnaA06g38690D	score=4	range=544-565	strand=1	AT3G48870.1	HSP93-III
	sly-miR168a-3p	BnaC03g42510D	score=4	range=291-312	strand=1	AT3G31430.1	unknown protein
	bra-miR9556-5p	BnaA03g54320D	score=3.5	range=749-768	strand=1	AT4G37800.1	xyloglucan endotransglucosylase/hydrolase 7 (XTH7)
	bra-miR9556-5p	BnaC07g46780D	score=3.5	range=745-765	strand=1	AT4G37800.1	xyloglucan endotransglucosylase/hydrolase 7 (XTH7)
	bra-miR9556-5p	BnaA06g22400D	score=3.5	range=352-370	strand=1	AT5G62930.1	SGNH hydrolase-type esterase superfamily protein
	bra-miR9556-5p	BnaC03g51320D	score=3.5	range=352-370	strand=1	AT5G62930.1	SGNH hydrolase-type esterase superfamily protein
	bra-miR9556-5p	BnaC05g26450D	score=3.5	range=307-325	strand=1
	bra-miR9556-5p	BnaC03g32420D	score=4	range=1115-1135	strand=1	AT3G01590.2	Galactose mutarotase-like superfamily protein
	bra-miR9556-5p	BnaA03g27400D	score=4	range=1172-1192	strand=1	AT3G01590.2	Galactose mutarotase-like superfamily protein
	bra-miR9556-5p	BnaA03g28300D	score=4	range=672-691	strand=1	AT3G03560.1	unknown protein
	bra-miR9556-5p	BnaC08g27350D	score=4	range=1519-1537	strand=1	AT3G56410.2	Protein of unknown function (DUF3133)
	bra-miR9556-5p	BnaA09g35860D	score=4	range=1210-1228	strand=1	AT3G56410.2	Protein of unknown function (DUF3133)
	bra-miR9556-5p	BnaA01g15220D	score=4	range=558-577	strand=1	AT5G57110.1	autoinhibited Ca2+ -ATPase, isoform 8 (ACA8)
	bra-miR9556-5p	BnaC04g11240D	score=4	range=1423-1441	strand=1	AT2G33290.1	SU(VAR)3-9 homolog 2 (SUVH2)
	bra-miR9556-5p	BnaC09g26690D	score=4	range=448-466	strand=1	AT5G45570.1	Ulp1 protease family protein
	bra-miR5654b	BnaC08g39680D	score=3	range=2382-2407	strand=1	AT1G12300.1	Tetratricopeptide repeat (TPR)-like superfamily protein
	bra-miR5654b	BnaC08g15670D	score=3	range=1359-1384	strand=1	AT1G12620.1	Tetratricopeptide repeat (TPR)-like superfamily protein
	bra-miR5654b	BnaC08g41260D	score=3	range=1401-1426	strand=1	AT1G12410.1	CLP protease proteolytic subunit 2 (CLP2)
	bra-miR5654b	BnaC08g29050D	score=3	range=810-835	strand=1	AT1G12300.1	Tetratricopeptide repeat (TPR)-like superfamily protein
	bra-miR5654b	BnaC08g40900D	score=3	range=72-97	strand=1	AT1G12620.1	Pentatricopeptide repeat (PPR) superfamily protein
	bra-miR5654b	BnaC04g20030D	score=3	range=744-769	strand=1	AT4G10780.1	LRR and NB-ARC domains-containing disease resistance protein
	bra-miR5654b	BnaC01g07740D	score=3	range=57-82	strand=1	AT1G12620.1	Pentatricopeptide repeat (PPR) superfamily protein
	bra-miR5654b	BnaA09g46840D	score=4	range=1521-1546	strand=1	AT3G22470.1	Pentatricopeptide repeat (PPR) superfamily protein
	bra-miR5654b	BnaA09g47120D	score=4	range=1362-1387	strand=1	AT1G12300.1	Tetratricopeptide repeat (TPR)-like superfamily protein
	bra-miR5654b	BnaC08g40970D	score=4	range=1332-1357	strand=1	AT1G12300.1	Tetratricopeptide repeat (TPR)-like superfamily protein
	bra-miR5654b	BnaA09g46700D	score=4	range=993-1018	strand=1	AT3G22470.1	Pentatricopeptide repeat (PPR) superfamily protein
	bra-miR5654b	BnaC08g40130D	score=4	range=864-889	strand=1	AT3G22470.1	Pentatricopeptide repeat (PPR) superfamily protein
	Samples_miRNA_480	BnaA06g35430D	score=3.5	range=460-481	strand=1	AT5G47590.1	Heat shock protein HSP20/alpha crystallin family
	Samples_miRNA_480	BnaC02g21760D	score=3.5	range=1375-1396	strand=1	AT1G73050.1	Glucose-methanol-choline (GMC) oxidoreductase family protein
	Samples_miRNA_480	BnaA01g26290D	score=3.5	range=792-814	strand=1	AT1G32750.1	HAF01
	Samples_miRNA_480	BnaC01g33630D	score=3.5	range=792-814	strand=1	AT1G32750.1	HAF01
	Samples_miRNA_480	BnaA05g32770D	score=4	range=1264-1285	strand=1	AT3G03720.1	cationic amino acid transporter 4 (CAT4)
	Samples_miRNA_480	BnaA10g20030D	score=4	range=469-490	strand=1	AT5G13260.1	unknown protein
	Samples_miRNA_500	BnaA04g03950D	score=3	range=35-56	strand=1
	Samples_miRNA_500	BnaA04g11510D	score=3.5	range=269-290	strand=1	AT2G39782.1	unknown protein
	Samples_miRNA_500	BnaC04g34310D	score=3.5	range=269-290	strand=1	AT5G39010.1	unknown protein
	Samples_miRNA_534	BnaC03g60500D	score=4	range=352-373	strand=1	AT4G38280.1	Integral membrane protein hemolysin-III homolog (TAIR:AT2G45250.1)
	Samples_miRNA_534	BnaA08g16600D	score=4	range=343-364	strand=1	AT4G38280.1	Integral membrane protein hemolysin-III homolog (TAIR:AT2G45250.1)
	Samples_miRNA_567	BnaCnng34470D	score=0	range=267-287	strand=1
	Samples_miRNA_567	BnaC04g08980D	score=1	range=331-351	strand=1
	Samples_miRNA_567	BnaC09g49370D	score=4	range=331-351	strand=1	AT5G06060.1	NAD(P)-binding Rossmann-fold superfamily protein
	Samples_miRNA_569	BnaCnng35620D	score=2	range=367-388	strand=1
	Samples_miRNA_7	BnaA08g15180D	score=4	range=625-644	strand=1	AT4G36150.1	Disease resistance protein (TIR-NBS-LRR class) family
	stu-miR166a-5p	BnaA09g23470D	score=4	range=1041-1061	strand=1	AT1G33980.2	UPF3
CHA_LAvsLA	bra-miR5654b	BnaC08g15720D	score=3	range=2531-2552	strand=1	AT1G12770.1	embryo defective 1586 (EMB1586)
	bra-miR5654b	BnaC08g39680D	score=3	range=2387-2408	strand=1	AT1G12300.1	Tetratricopeptide repeat (TPR)-like superfamily protein
	bra-miR5654b	BnaA09g46840D	score=3	range=1526-1547	strand=1	AT3G22470.1	Pentatricopeptide repeat (PPR) superfamily protein
	bra-miR5654b	BnaA09g47120D	score=3	range=1367-1388	strand=1	AT1G12300.1	Tetratricopeptide repeat (TPR)-like superfamily protein
	bra-miR5654b	BnaC08g15670D	score=3	range=1364-1385	strand=1	AT1G12620.1	Tetratricopeptide repeat (TPR)-like superfamily protein
	bra-miR5654b	BnaC09g37630D	score=3	range=1214-1235	strand=1	AT1G12620.1	Pentatricopeptide repeat (PPR) superfamily protein
	bra-miR5654b	BnaC08g41260D	score=3	range=1406-1427	strand=1	AT1G12410.1	CLP protease proteolytic subunit 2 (CLP2)
	bra-miR5654b	BnaA09g46700D	score=3	range=998-1019	strand=1	AT3G22470.1	Pentatricopeptide repeat (PPR) superfamily protein
	bra-miR5654b	BnaC08g40130D	score=3	range=869-890	strand=1	AT3G22470.1	Pentatricopeptide repeat (PPR) superfamily protein
	bra-miR5654b	BnaC08g29050D	score=3	range=815-836	strand=1	AT1G12300.1	Tetratricopeptide repeat (TPR)-like superfamily protein
	bra-miR5654b	BnaC08g40900D	score=3	range=77-98	strand=1	AT1G12620.1	Pentatricopeptide repeat (PPR) superfamily protein
	bra-miR5654b	BnaA09g47950D	score=3	range=41-62	strand=1	AT1G12620.1	Pentatricopeptide repeat (PPR) superfamily protein
	bra-miR5654b	BnaC01g07740D	score=3	range=62-83	strand=1	AT1G12620.1	Pentatricopeptide repeat (PPR) superfamily protein
	bra-miR5654b	BnaC04g20030D	score=3	range=749-770	strand=1	AT4G10780.1	LRR and NB-ARC domains-containing disease resistance protein
	bra-miR5654b	BnaA09g46030D	score=3.5	range=1160-1181	strand=1	AT1G12300.1	Tetratricopeptide repeat (TPR)-like superfamily protein
	bra-miR5654b	BnaC09g10910D	score=4	range=1013-1034	strand=1	AT1G62720.1	Pentatricopeptide repeat (PPR-like) superfamily protein
	bra-miR5654b	BnaA09g10620D	score=4	range=1013-1034	strand=1	AT1G62720.1	Pentatricopeptide repeat (PPR-like) superfamily protein
	bra-miR5654b	BnaC08g44830D	score=4	range=695-716	strand=1	AT1G06580.1	Pentatricopeptide repeat (PPR) superfamily protein
	bra-miR5654b	BnaA09g46950D	score=4	range=299-320	strand=1	AT1G12620.1	Pentatricopeptide repeat (PPR) superfamily protein
	bra-miR5654b	BnaA03g47220D	score=4	range=1463-1484	strand=1	AT4G25230.1	RPM1 interacting protein 2 (RIN2)
	bra-miR5654b	BnaC02g04840D	score=4	range=449-469	strand=1	AT5G13560.1	unknown protein
	bra-miR5654b	BnaC08g40970D	score=4	range=1337-1358	strand=1	AT1G12300.1	Tetratricopeptide repeat (TPR)-like superfamily protein
	bra-miR5654b	BnaA09g45590D	score=4	range=992-1013	strand=1	AT1G12620.1	Pentatricopeptide repeat (PPR) superfamily protein
	bra-miR5654b	BnaC08g41520D	score=4	range=535-556	strand=1	AT3G22470.1	Pentatricopeptide repeat (PPR) superfamily protein
	bra-miR164c-5p	BnaC03g70990D	score=4	range=668-692	strand=1	AT1G56010.2	NAC domain containing protein 1 (NAC1)
	Samples_miRNA_201	BnaC05g06770D	score=4	range=84-104	strand=1
	Samples_miRNA_201	BnaA04g05110D	score=4	range=637-657	strand=1	AT3G52940.1	FACKEL (FK)
	Samples_miRNA_225	BnaA04g23100D	score=4	range=20-40	strand=1	AT2G39390.1	Ribosomal L29 family protein
	Samples_miRNA_520	BnaA04g00130D	score=0	range=202-223	strand=1	AT3G63110.1	isopentenyltransferase 3 (IPT3)
	Samples_miRNA_520	BnaC02g08450D	score=0	range=190-211	strand=1	AT5G19040.1	isopentenyltransferase 5 (IPT5)
	Samples_miRNA_520	BnaC04g20940D	score=0	range=202-223	strand=1	AT3G63110.1	isopentenyltransferase 3 (IPT3)
	Samples_miRNA_520	BnaA09g55640D	score=0	range=202-223	strand=1	AT3G63110.1	isopentenyltransferase 3 (IPT3)
	Samples_miRNA_520	BnaC07g07870D	score=0	range=181-202	strand=1	AT3G23630.1	isopentenyltransferase 7 (IPT7)
	Samples_miRNA_520	BnaA07g06300D	score=0	range=181-202	strand=1	AT3G23630.1	isopentenyltransferase 7 (IPT7)
	Samples_miRNA_520	BnaCnng56440D	score=1	range=202-223	strand=1	AT3G63110.1	isopentenyltransferase 3 (IPT3)
	Samples_miRNA_520	BnaA10g16020D	score=1.5	range=190-211	strand=1	AT5G19040.1	isopentenyltransferase 5 (IPT5)
	Samples_miRNA_520	BnaC09g38810D	score=1.5	range=190-211	strand=1	AT5G19040.1	isopentenyltransferase 5 (IPT5)
	Samples_miRNA_520	BnaAnng08610D	score=1.5	range=190-211	strand=1	AT5G19040.1	isopentenyltransferase 5 (IPT5)
	Samples_miRNA_520	BnaC02g18220D	score=2	range=259-280	strand=1	AT1G68460.1	isopentenyltransferase 1 (IPT1)
	Samples_miRNA_520	BnaA02g13860D	score=2	range=259-280	strand=1	AT1G68460.1	isopentenyltransferase 1 (IPT1)
	Samples_miRNA_520	BnaA07g24640D	score=2	range=217-238	strand=1	AT1G68460.1	isopentenyltransferase 1 (IPT1)
	Samples_miRNA_520	BnaC06g25870D	score=2	range=217-238	strand=1	AT1G68460.1	isopentenyltransferase 1 (IPT1)
	Samples_miRNA_520	BnaC09g48050D	score=3.5	range=1300-1322	strand=1	AT5G07800.1	Flavin-binding monooxygenase family protein
	Samples_miRNA_520	BnaA10g23400D	score=3.5	range=1300-1322	strand=1	AT5G07800.1	Flavin-binding monooxygenase family protein
	Samples_miRNA_520	BnaC08g02600D	score=3.5	range=514-534	strand=1	AT1G49840.1	Protein of unknown function (DUF620)
	Samples_miRNA_520	BnaA08g02370D	score=3.5	range=505-525	strand=1	AT1G49840.1	Protein of unknown function (DUF620)
	Samples_miRNA_520	BnaC05g12520D	score=4	range=286-307	strand=1	AT1G16410.1	cytochrome p450 79f1 (CYP79F1)
	Samples_miRNA_520	BnaC09g05500D	score=4	range=421-442	strand=1	AT5G62180.1	carboxyesterase 20 (CXE20)
	Samples_miRNA_520	BnaC09g13930D	score=4	range=496-517	strand=1	AT1G62110.1	Mitochondrial transcription termination factor family protein
	Samples_miRNA_520	BnaA03g35130D	score=4	range=205-226	strand=1	AT3G19160.1	ATP/ADP isopentenyltransferases (IPT8)
	Samples_miRNA_520	BnaA01g26240D	score=4	range=202-223	strand=1	AT3G19160.1	ATP/ADP isopentenyltransferases (IPT8)
	Samples_miRNA_520	BnaC01g33530D	score=4	range=202-223	strand=1	AT3G19160.1	ATP/ADP isopentenyltransferases (IPT8)
	Samples_miRNA_520	BnaC03g40850D	score=4	range=202-223	strand=1	AT3G19160.1	ATP/ADP isopentenyltransferases (IPT8)
	Samples_miRNA_520	BnaA10g25510D	score=4	range=439-461	strand=1	AT5G04810.1	pentatricopeptide (PPR) repeat-containing protein
	Samples_miRNA_520	BnaC01g03560D	score=4	range=1504-1525	strand=1	AT4G34910.1	P-loop containing nucleoside triphosphate hydrolases superfamily protein
	Samples_miRNA_520	BnaC04g15720D	score=4	range=22-43	strand=1
	Samples_miRNA_520	BnaA03g03020D	score=4	range=414-435	strand=1	AT5G10550.1	global transcription factor group E2 (GTE2)
